# Supplementary material for: Novel Polymorphic Patterns for Elacestrant Dihydrochloride
Source: Pharmaceutics. 2025 Jun 5;17(6):745. doi: 10.3390/pharmaceutics17060745 (PMC12197126; doi:10.3390/pharmaceutics17060745)
Supplement: Supplementary file 1 [file pharmaceutics-17-00745-s001.zip]

Archive with 1 entries (1 files):
- pharmaceutics-3578114-supplementary.pdf
